# Supplementary material for: Peganum harmala Extract Has Antiamoebic Activity to Acanthamoeba triangularis Trophozoites and Changes Expression of Autophagy-Related Genes
Source: Pathogens. 2021 Jul 4;10(7):842. doi: 10.3390/pathogens10070842 (PMC8308471; doi:10.3390/pathogens10070842)
Supplement: Supplementary file 1 [file pathogens-10-00842-s001.zip]

Archive with 1 entries (1 files):
- pathogens-1234112-supplementary.pdf
